# Supplementary material for: Functioning of autobiographical memory specificity and self-defining memories in people with cancer diagnosis
Source: PeerJ. 2019 Dec 19;7:e8126. doi: 10.7717/peerj.8126 (PMC6925954; doi:10.7717/peerj.8126)
Supplement: Supplemental Information 1 — Open with LibreOffice, R or SPSS. [file peerj-07-8126-s001.csv]

	GROUP	CODE	SEX	EDUCATION_LEVEL	AMT_CAR	AMT_CAR_VALENCE	AMT_TREE	AMT_TREE_VALENCE	AMT_HAPPY	AMT_HAPPY_VALENCE	AMT_FAULT	AMT_FAULT_VALENCE	AMT_FRIEND	AMT_FRIEND_VALENCE	AMT_FAILURE	AMT_FAILURE_VALENCE	AMT_EXCITEMENT	AMT_EXCITEMENT_VALENCE	AMT_WORRY	AMT_WORRY_VALENCE	AMT_ENERG	AMT_ENERG_VALENCE	AMT_SAD	AMT_SAD_VALENCE	AMT_SMILE	AMT_SMILE_VALENCE	AMT_ILLNESS	AMT_ILLNESS_VALENCE	SPAN_DD	DD	SPAN_DI	DI	SPAN_DC	DC	TESen1_TFIG	TESen1_ERR	TESen1_TIEMP	TESen1_AC	TESen2_TFIG	TESen2_ERR	TESen2_TIEMP	TESen2_AC	TESen3_TFIG	TESen3_ERR	TESen3_ALT	TESen3_TIEMP	TESen3_AC	TESen4_TFIG	TESen4_ERR
1	A	1	Woman	High	Specific	Negative	Categoric	Positive	Extend	Positive	Categoric	Negative	No memory	NA	Extend	Negative	Specific	Positive	Categoric	Negative	Extend	Positive	Specific	Negative	Specific	Positive	Specific	Negative	4	6	5	9	4	6	0	0	104	24	0	0	100	24	0	0	0	112	19	0	0
2	A	3	Woman	Primary	Specific	Negative	Specific	Neutral	Specific	Positive	Specific	Negative	Extend	Positive	Categoric	Negative	Specific	Positive	Categoric	Negative	Extend	Positive	Specific	Negative	Categoric	Positive	Specific	Negative	4	5	3	5	3	4	0	0	85	24	0	0	137	24	0	0	0	190	19	0	0
3	A	4	Woman	University	Specific	Positive	Categoric	Positive	Extend	Positive	Extend	Negative	Specific	Positive	Specific	Negative	Specific	Positive	Specific	Negative	Specific	Positive	Specific	Negative	Specific	Positive	Specific	Negative	6	9	4	8	5	6	0	0	94	24	0	0	105	24	2	0	0	93	19	1	0
4	A	5	Woman	High	Specific	Negative	Semantic	Positive	Categoric	Positive	Categoric	Negative	Specific	Positive	Extend	Negative	Specific	Positive	Extend	Negative	Categoric	Positive	Categoric	Negative	Categoric	Positive	Specific	Negative	7	11	4	7	6	8	0	0	99	24	0	0	106	24	0	0	0	103	19	0	0
5	A	6	Woman	High	Semantic	NA	Specific	Negative	Categoric	Positive	Extend	Negative	Extend	Positive	Extend	Negative	Semantic	NA	Semantic	NA	Extend	Negative	Specific	Negative	Extend	Positive	Categoric	Negative	6	9	2	4	3	4	0	0	99	24	0	0	189	24	0	0	0	159	19	0	0
6	A	7	Woman	University	Specific	Neutral	Semantic	NA	Specific	Positive	Extend	Negative	Semantic	NA	No memory	NA	No memory	NA	Categoric	Negative	Extend	Positive	Specific	Negative	Categoric	Positive	Specific	Negative	5	8	7	9	4	6	0	0	78	24	0	0	70	24	0	0	0	96	19	0	0
7	A	8	Woman	High	Specific	Positive	Specific	Positive	Specific	Positive	Categoric	Positive	Specific	Negative	Extend	Negative	Extend	Positive	No memory	NA	Extend	Negative	Specific	Negative	Categoric	Positive	Specific	Negative	6	9	4	8	7	11	1	0	86	24	1	0	98	24	0	0	0	99	19	1	0
8	A	9	Woman	High	Specific	Negative	Specific	Positive	Specific	Positive	No memory	NA	Specific	Negative	Specific	Negative	Specific	Positive	Categoric	Negative	Specific	Positive	Specific	Negative	Specific	Positive	No memory	NA	7	11	5	10	6	8	0	0	124	24	0	0	107	24	0	0	0	115	19	0	0
9	A	10	Woman	University	Specific	Negative	Categoric	Neutral	Categoric	Positive	Specific	Negative	Semantic	Positive	Extend	Negative	Specific	Positive	Specific	Negative	Extend	Positive	Specific	Negative	Semantic	Positive	Specific	Negative	4	6	3	6	5	6	1	0	164	24	0	0	163	24	0	0	2	224	17	1	0
10	A	11	Man	Primary	Specific	Negative	Specific	Negative	Specific	Positive	Extend	Negative	No memory	NA	Categoric	Negative	Specific	Positive	Extend	Negative	Categoric	Positive	Categoric	Negative	Specific	Positive	Extend	Negative	5	7	4	6	3	4	0	0	170	24	0	0	132	24	0	0	0	154	19	0	1
11	A	12	Woman	University	Specific	Positive	Specific	Negative	Specific	Positive	No memory	NA	Specific	Positive	Extend	Negative	Specific	Positive	Specific	Negative	Specific	Positive	Specific	Negative	Specific	Positive	Specific	Negative	6	9	3	5	6	8	0	0	194	24	0	0	133	24	0	0	0	111	19	0	0
12	A	13	Woman	University	Specific	Positive	Specific	Neutral	Specific	Positive	Specific	Negative	Specific	Positive	Specific	Negative	Specific	Positive	Specific	Negative	Specific	Positive	Specific	Negative	Specific	Positive	Specific	Negative	7	10	4	8	7	11	0	0	64	24	1	0	83	24	0	0	0	90	19	1	0
13	A	14	Woman	University	Specific	Positive	Categoric	Positive	Specific	Positive	Specific	Negative	Specific	Positive	Specific	Negative	Specific	Positive	Specific	Negative	Specific	Positive	Specific	Negative	Specific	Positive	Specific	Negative	6	8	3	6	4	5	0	0	135	24	0	1	160	23	0	0	0	136	19	0	0
14	A	15	Woman	High	Specific	Negative	Specific	Positive	Categoric	Positive	Specific	Negative	Specific	Positive	Specific	Negative	Specific	Positive	Specific	Negative	Extend	Positive	Specific	Negative	Specific	Positive	Specific	Negative	5	7	6	10	6	9	0	0	115	24	0	0	131	24	0	0	0	111	19	0	0
15	A	16	Woman	High	Categoric	Positive	Specific	Positive	No memory	NA	Extend	Negative	Specific	Positive	Specific	Negative	Specific	Positive	Extend	Negative	Categoric	Positive	Extend	Negative	Specific	Positive	Specific	Negative	7	12	5	10	6	9	0	0	97	24	0	0	68	24	0	0	0	117	19	0	0
16	A	17	Woman	High	Extend	Negative	No memory	NA	Specific	Positive	Extend	Negative	Extend	Positive	Extend	Negative	Semantic	Positive	Extend	Negative	Categoric	Positive	Specific	Negative	No memory	NA	Specific	Negative	4	5	3	5	6	7	0	0	91	24	0	0	120	24	0	0	0	85	19	0	0
17	A	18	Woman	High	Specific	Negative	Specific	Negative	Specific	Positive	Specific	Negative	Specific	Negative	Specific	Negative	No memory	NA	Specific	Negative	Specific	Positive	Specific	Negative	Specific	Positive	Specific	Negative	6	10	4	8	6	8	1	1	85	23	0	0	74	24	1	0	0	87	19	0	0
18	A	19	Woman	Primary	Specific	Positive	Specific	Positive	Specific	Positive	No memory	NA	Semantic	NA	Extend	Negative	Specific	Positive	Specific	Negative	No memory	NA	Categoric	Negative	Specific	Positive	Specific	Negative	5	7	3	6	4	5	0	0	201	24	0	0	173	24	0	0	1	175	18	0	0
19	A	20	Woman	High	Specific	Negative	Categoric	Positive	Specific	Positive	Categoric	Negative	Semantic	Positive	Extend	Negative	Extend	Positive	Categoric	Negative	No memory	NA	Specific	Negative	Categoric	Positive	No memory	NA	7	10	4	7	6	8	0	0	103	24	0	0	132	24	0	0	0	153	19	0	0
20	A	21	Woman	High	Specific	Negative	Specific	Negative	Specific	Positive	Specific	Negative	Specific	Positive	Specific	Negative	Specific	Positive	Extend	Negative	Specific	Positive	Specific	Negative	Specific	Positive	Extend	Negative	5	8	4	7	3	4	0	0	196	24	0	0	211	24	0	0	0	261	19	0	0
21	A	22	Woman	University	Specific	Negative	Specific	Neutral	Specific	Positive	No memory	NA	Extend	Positive	Specific	Negative	Extend	Negative	Specific	Negative	Extend	Positive	Specific	Negative	Categoric	Positive	No memory	NA	5	6	3	6	4	5	0	0	118	24	0	0	132	24	1	0	0	197	19	0	0
22	A	23	Woman	University	Specific	Positive	Specific	Positive	Specific	Positive	Specific	Negative	Extend	Positive	Extend	Negative	Specific	Positive	Extend	Negative	Extend	Positive	Specific	Negative	Specific	Positive	Specific	Negative	7	10	5	8	8	11	0	0	80	24	0	0	106	24	0	0	0	123	19	0	0
23	A	24	Man	University	Semantic	Positive	Extend	Positive	Specific	Positive	Extend	Positive	Specific	Positive	Extend	Negative	No memory	NA	Specific	Negative	Categoric	Positive	Categoric	Negative	Categoric	Positive	Categoric	Negative	7	9	4	7	4	6	0	0	140	24	0	0	160	24	3	0	2	205	17	0	0
24	A	25	Woman	Primary	Specific	Positive	Specific	Negative	Specific	Positive	Specific	Negative	Extend	Positive	Specific	Negative	Extend	Negative	No memory	NA	No memory	NA	Specific	Negative	Categoric	Positive	Categoric	Negative	5	7	3	2	2	2	0	0	194	24	0	0	287	24	0	0	1	204	18	0	0
25	A	27	Woman	High	Specific	Negative	Extend	Positive	Specific	Positive	Categoric	Negative	Specific	Positive	Specific	Negative	Specific	Positive	No memory	NA	No memory	NA	Specific	Negative	No memory	NA	Specific	Negative	5	8	5	9	6	8	0	0	119	24	0	0	126	24	0	0	0	165	19	0	0
26	A	28	Woman	University	Specific	Negative	Categoric	Positive	Categoric	Positive	Specific	Negative	Specific	Positive	Categoric	Negative	Semantic	Neutral	No memory	NA	No memory	NA	Specific	Negative	No memory	Positive	Extend	Negative	5	8	3	6	5	6	0	0	79	24	0	0	78	24	0	0	0	96	19	0	0
27	A	29	Man	No studies	Specific	Neutral	Specific	Negative	Specific	Positive	No memory	NA	Specific	Positive	Specific	Negative	Semantic	NA	No memory	NA	Extend	Positive	Specific	Negative	Categoric	Positive	No memory	NA	5	6	3	6	3	4	0	0	143	24	0	0	131	24	0	0	0	146	19	0	0
28	A	30	Woman	University	Extend	Positive	Specific	Positive	Specific	Positive	Extend	Negative	Specific	Positive	Specific	Negative	Specific	Positive	Specific	Negative	Specific	Positive	Specific	Negative	Specific	Positive	No memory	NA	8	11	5	9	4	6	0	0	81	24	0	0	74	24	1	0	0	84	19	0	0
29	A	31	Woman	Primary	Specific	Negative	Extend	Negative	Specific	Positive	Specific	Negative	Semantic	Negative	Specific	Negative	Specific	Positive	Categoric	Negative	Categoric	Negative	Specific	Negative	Specific	Positive	Specific	Negative	6	9	3	5	4	4	NA	NA	NA	NA	2	0	172	24	8	0	0	184	19	4	1
30	A	32	Woman	High	Specific	Positive	Specific	Neutral	Specific	Positive	Specific	Negative	Specific	Positive	Specific	Negative	Specific	Positive	Specific	Negative	Extend	Positive	Specific	Negative	No memory	NA	Specific	Negative	5	8	6	11	6	9	0	0	109	24	0	0	116	24	0	0	0	130	19	0	0
31	A	34	Woman	Primary	Specific	Negative	Specific	Positive	Categoric	Positive	No memory	NA	Specific	Positive	Extend	Negative	Extend	Positive	Semantic	NA	No memory	NA	Categoric	Negative	Categoric	Positive	Extend	Negative	4	6	2	4	4	5	0	0	157	24	0	0	178	24	0	0	0	157	19	0	0
32	B	23B	Woman	University	Specific	Positive	Specific	Neutral	Specific	Positive	Specific	Neutral	Specific	Positive	Extend	Neutral	Specific	Positive	Specific	Negative	Specific	Positive	Specific	Negative	Specific	Positive	Specific	Negative	6	9	4	8	6	10	0	0	62	24	0	0	76	24	0	0	0	70	19	0	0
33	B	7B	Woman	University	Specific	Positive	Specific	Positive	Specific	Positive	Specific	Negative	Specific	Positive	Specific	Negative	Specific	Positive	Specific	Negative	Specific	Neutral	Specific	Negative	Specific	Positive	Specific	Negative	7	12	6	11	6	10	0	0	62	24	0	0	78	24	0	0	0	75	19	0	0
34	B	29B	Man	Primary	Specific	Negative	Specific	Positive	Specific	Positive	Specific	Negative	Specific	Positive	Specific	Negative	Specific	Positive	Specific	Negative	Specific	Positive	Specific	Negative	Specific	Positive	Specific	Negative	7	10	6	10	6	9	0	0	101	24	0	0	108	24	0	0	0	111	19	0	0
35	B	27B	Woman	Primary	Extend	Positive	No memory	NA	Specific	Positive	Specific	Negative	Extend	Negative	Extend	Negative	Extend	Positive	No memory	NA	Extend	Negative	Extend	Negative	No memory	NA	Extend	Negative	6	8	3	5	5	8	0	0	125	24	0	0	99	24	0	0	0	111	19	0	0
36	B	6B	Woman	High	Specific	Negative	Specific	Negative	Specific	Positive	Specific	Negative	Extend	Positive	Specific	Negative	Specific	Positive	Specific	Negative	Specific	Neutral	Specific	Negative	Specific	Positive	Specific	Negative	5	7	5	9	6	8	0	0	82	24	0	0	88	24	2	0	1	99	15	0	0
37	B	20B	Woman	Primary	Specific	Negative	No memory	NA	Categoric	Positive	Specific	Negative	No memory	NA	No memory	NA	No memory	NA	Specific	Negative	Categoric	Negative	Extend	Negative	Semantic	NA	Specific	Negative	6	9	3	5	5	7	0	0	109	24	0	0	119	24	0	0	0	111	19	0	0
38	B	1B	Woman	Primary	Extend	Positive	Specific	Negative	Specific	Positive	Specific	Negative	Specific	Positive	No memory	NA	Extend	Positive	Specific	Negative	No memory	NA	Specific	Negative	Specific	Positive	Specific	Negative	5	7	4	7	5	8	0	0	209	24	0	0	158	24	0	0	0	172	19	0	0
39	B	19B	Woman	Primary	Specific	Positive	Categoric	Neutral	Specific	Positive	Specific	Negative	Specific	Positive	Specific	Negative	Specific	Positive	Specific	Negative	Specific	Positive	Specific	Negative	Specific	Positive	Specific	Negative	6	11	6	11	8	13	0	0	83	24	0	0	96	24	0	0	0	84	19	0	0
40	B	10B	Woman	University	Specific	Positive	Specific	Positive	Specific	Positive	Specific	Negative	Specific	Positive	Specific	Negative	Specific	Positive	Specific	Negative	Specific	Positive	Specific	Negative	Specific	Positive	Specific	Negative	9	15	8	13	5	7	0	0	76	24	1	0	95	24	2	0	0	102	19	0	0
41	B	11B	Man	High	Specific	Positive	Specific	Negative	Specific	Positive	Specific	Negative	Specific	Positive	Specific	Negative	Specific	Positive	No memory	NA	Categoric	Negative	Specific	Negative	Categoric	Positive	Extend	Negative	6	10	4	7	7	11	0	0	110	24	0	0	70	24	0	0	0	110	19	0	0
42	B	12B	Woman	University	Specific	Positive	Specific	Positive	Specific	Positive	Specific	Negative	Categoric	Positive	Specific	Negative	Specific	Positive	Extend	Negative	Categoric	Positive	Specific	Negative	Specific	Positive	Specific	Negative	7	11	7	13	6	8	0	0	100	24	0	0	92	24	0	0	0	118	19	0	0
43	B	13B	Woman	University	Extend	Positive	Extend	Neutral	Specific	Positive	Specific	Negative	Specific	Positive	Specific	Negative	Specific	Positive	Extend	Negative	Specific	Positive	Specific	Negative	Categoric	Positive	Specific	Negative	7	12	5	9	6	9	1	1	86	24	1	0	90	24	1	0	0	101	19	0	0
44	B	14B	Woman	University	Specific	Positive	Specific	Negative	Specific	Positive	Specific	Negative	Categoric	Positive	Specific	Neutral	Specific	Positive	Specific	Negative	Specific	Positive	Specific	Negative	Specific	Positive	Specific	Negative	7	11	7	12	7	12	0	0	121	24	0	0	117	24	0	0	0	182	19	0	0
45	B	15B	Woman	High	Specific	Positive	Specific	Positive	Specific	Positive	Extend	Negative	Specific	Positive	Specific	Negative	Extend	Positive	No memory	NA	Specific	Positive	Specific	Negative	Specific	Positive	Specific	Negative	8	14	5	9	6	8	0	0	101	24	0	0	123	24	0	0	0	105	19	0	0
46	B	16B	Woman	High	Specific	Negative	Categoric	Positive	Specific	Positive	Specific	Negative	No memory	NA	Specific	Negative	Categoric	Positive	Semantic	Negative	Specific	Positive	Specific	Negative	Specific	Positive	Categoric	Negative	5	7	2	4	6	7	0	0	91	24	1	0	130	24	0	0	0	84	19	1	3
47	B	17B	Woman	Primary	Specific	Negative	Specific	Negative	Specific	Positive	Specific	Negative	Specific	Positive	Specific	Negative	Specific	Positive	Specific	Negative	Categoric	Negative	Specific	Negative	Specific	Positive	Extend	Negative	4	6	4	7	4	6	1	0	130	24	0	0	130	24	2	0	0	109	19	0	0
48	B	18B	Woman	High	Specific	Negative	Specific	Positive	Specific	Positive	Specific	Negative	Specific	Positive	Specific	Negative	Specific	Positive	Specific	Negative	Specific	Positive	Specific	Negative	Specific	Positive	Specific	Negative	7	10	4	7	6	9	0	0	95	24	0	0	101	24	0	0	0	95	19	0	0
49	B	21B	Woman	High	Specific	Positive	Specific	Negative	Specific	Positive	Specific	Negative	Extend	Positive	No memory	NA	Specific	Positive	Extend	Negative	Extend	Negative	Specific	Negative	Categoric	Positive	Extend	Negative	7	12	5	9	5	7	0	0	90	24	0	1	145	23	0	0	0	126	19	0	0
50	B	22B	Woman	University	Specific	Negative	Specific	Positive	Specific	Positive	Specific	Negative	Specific	Positive	No memory	NA	Specific	Positive	Specific	Negative	Specific	Negative	Specific	Negative	Specific	Positive	Specific	Negative	6	8	5	10	8	12	0	0	74	24	0	0	89	24	0	0	0	96	19	0	0
51	B	24B	Man	University	Specific	Positive	Categoric	Positive	Specific	Positive	Specific	Negative	Specific	Positive	Extend	Negative	Specific	Positive	Semantic	Negative	Extend	Positive	Specific	Negative	Categoric	Positive	Specific	Negative	5	7	5	7	4	5	1	0	118	24	1	1	126	23	6	0	0	105	19	1	0
52	B	25B	Woman	Primary	Specific	Negative	Specific	Neutral	Specific	Positive	Categoric	Negative	Extend	Positive	Extend	Negative	Extend	Positive	Extend	Negative	Specific	Positive	Extend	Negative	No memory	NA	Extend	Negative	4	6	4	6	4	4	0	0	125	24	2	1	181	23	3	0	0	117	19	3	0
53	B	28B	Woman	University	Specific	Negative	Specific	Positive	Specific	Positive	Specific	Negative	Specific	Positive	Extend	Negative	Specific	Positive	No memory	NA	Specific	Positive	Specific	Negative	Specific	Positive	Specific	Negative	7	11	6	11	9	13	0	0	77	24	1	0	71	24	0	0	0	68	19	0	0
54	B	30B	Woman	University	Specific	Negative	Specific	Negative	Specific	Positive	Extend	Negative	Specific	Negative	Extend	Negative	Specific	Positive	Specific	Negative	Specific	Positive	Specific	Negative	Specific	Positive	Specific	Positive	5	7	3	6	4	6	0	0	85	24	0	0	106	24	0	0	0	91	19	0	0
55	B	31B	Woman	University	Specific	Negative	Semantic	NA	Specific	Positive	No memory	NA	Specific	Negative	No memory	NA	Specific	Positive	Specific	Negative	Extend	Negative	Specific	Negative	Specific	Positive	Specific	Negative	6	9	4	8	5	7	0	0	155	24	0	0	116	24	0	0	0	173	19	0	0
56	B	32B	Woman	High	Specific	Positive	Specific	Positive	Specific	Positive	Specific	Negative	Specific	Negative	Categoric	Negative	Extend	Positive	Extend	Negative	Categoric	Positive	Specific	Negative	Categoric	Positive	No memory	NA	6	9	5	8	7	10	0	0	70	24	1	0	88	24	4	0	0	116	19	0	0
57	B	34B	Woman	Primary	Specific	Negative	Semantic	NA	Categoric	Positive	Specific	Negative	No memory	NA	Extend	Negative	No memory	NA	No memory	NA	Extend	Positive	Specific	Negative	Extend	Positive	Extend	Negative	5	8	4	7	7	9	0	0	60	24	0	0	73	24	1	0	0	73	19	2	0
58	B	3B	Woman	University	Specific	Negative	No memory	NA	Specific	Positive	Specific	Negative	Specific	Positive	Specific	Negative	Specific	Positive	Specific	Negative	Specific	Positive	Specific	Negative	Specific	Positive	Extend	Negative	6	10	6	10	6	8	0	0	88	24	0	0	91	24	0	0	0	112	19	1	0
59	B	4B	Woman	University	Specific	Negative	Extend	Negative	Specific	Positive	Specific	Negative	Specific	Positive	Specific	Negative	No memory	NA	No memory	NA	Specific	Positive	Specific	Negative	Specific	Positive	Specific	Negative	7	11	5	10	7	10	0	0	75	24	1	0	79	24	0	0	0	108	19	0	0
60	B	5B	Woman	High	Extend	Positive	No memory	NA	Categoric	Positive	No memory	NA	Extend	Neutral	Semantic	Positive	Specific	Positive	No memory	NA	Categoric	Positive	Extend	Negative	Specific	Positive	Extend	Negative	6	10	5	9	6	9	1	0	128	24	4	3	130	21	1	0	0	169	19	4	0
61	B	8B	Woman	High	Specific	Negative	No memory	NA	Specific	Positive	Specific	Negative	Categoric	Positive	Categoric	Negative	Specific	Positive	Categoric	Negative	No memory	NA	Specific	Negative	Specific	Positive	Extend	Negative	5	7	5	7	9	6	0	0	76	24	0	0	107	24	0	0	0	104	19	0	0
62	B	9B	Woman	High	Specific	Positive	Specific	Positive	Specific	Positive	Extend	Negative	Extend	Positive	Extend	Negative	Specific	Positive	Specific	Negative	Categoric	Positive	Specific	Negative	Categoric	Positive	Specific	Negative	6	10	4	8	7	8	0	0	80	24	0	0	96	24	0	0	0	116	19	1	0
[truncated: 63 more columns]
